# Supplementary material for: Characterization of the emerging zoonotic pathogen Arcobacter thereius by whole genome sequencing and comparative genomics
Source: PLoS One. 2017 Jul 3;12(7):e0180493. doi: 10.1371/journal.pone.0180493 (PMC5495459; doi:10.1371/journal.pone.0180493)
Supplement: S1 Table — (XLSX) [file pone.0180493.s004.xlsx]

## Sheet: Sheet1
S1 Table: CRISPR sequence of A. thereius LMG 24486T genome
	CRISPR SEQUENCE 1	CRISPR SEQUENCE 2	CRISPR SEQUENCE 3
start position	1211914	1242675	1243120
end position	1213792	1243017	1245145
length	1878	342	2025
DR consensus	ATTATATCAAATGGGGATTTGAGAGTAGATTAAAAC	ATTCAATAACAATGACCCGATTTAAGGGGATTAAGAC	ATTCAATAACAATGACCCGATTTAAGGGGATTAAGAC
DR length	36	37	37
Number of spacers	28	4	27
CRISPR SEQUENCE 1
start position	Direct repeat sequence	Spacer sequence	stop position
1211914	ATTATATCAAATGGGGATTTGAGAGTAGATTAAAAC	TCTGTTCAAGATGCACTAAGATTAAAGAGT	1211979
1211980	ATTATATCAAATGGGGATTTGAGAGTAGATTAAAAC	ACTTTTGGTTTTATAATGCTTTTCACCTTT	1212045
1212046	ATTATATCAAATGGGGATTTGAGAGTAGATTAAAAC	TAGATGATGTGCGACAAGGTCAAGAGCTTA	1212111
1212112	ATTATATCAAATGGGGATTTGAGAGTAGATTAAAAC	ATGAAGATGATGGAACAGAAAAAGAATACG	1212177
1212178	ATTATATCAAATGGGGATTTGAGAGTAGATTAAAAC	ATACCTAGTTTATAACCCACCTAGAGACCA	1212243
1212244	ATTATATCAAATGGGGATTTGAGAGTAGATTAAAAC	ATTATATAATTCAACTCCAATTCCCCATCT	1212309
1212310	ATTATATCAAATGGGGATTTGAGAGTAGATTAAAAC	AGAGTTTTTAGAATTAGTTAGTACAGAAGA	1212375
1212376	ATTATATCAAATGGGGATTTGAGAGTAGATTAAAAC	ATGACTCATATATCCATTTTTTACAAAACT	1212441
1212442	ATTATATCAAATGGGGATTTGAGAGTAGATTAAAAC	AGAGCCTGTTCATAGTGGAGCAGATATTAA	1212507
1212508	ATTATATCAAATGGGGATTTGAGAGTAGATTAAAAC	CATTGTCGAGAGGGGAACAACCCAGACTAA	1212573
1212574	ATTATATCAAATGGGGATTTGAGAGTAGATTAAAAC	TTGGTTAAAAAAGGAATATTAGTAACTGT	1212638
1212639	ATTATATCAAATGGGGATTTGAGAGTAGATTAAAAC	CAGGAGCAGTTGAAATAATTACTTCAAGAA	1212704
1212705	ATTATATCAAATGGGGATTTGAGAGTAGATTAAAAC	TTGTTTATTTGTGAATTTCACGGCTAATT	1212769
1212770	ATTATATCAAATGGGGATTTGAGAGTAGATTAAAAC	TTACTATATAGGCGAACCAATAAGACCGA	1212834
1212835	ATTATATCAAATGGGGATTTGAGAGTAGATTAAAAC	TAGATGGAGAAATTATAAATCTTGAAAAAT	1212900
1212901	ATTATATCAAATGGGGATTTGAGAGTAGATTAAAAC	TCATAGTTATATTGGAAACCCGACTCGCT	1212965
1212966	ATTATATCAAATGGGGATTTGAGAGTAGATTAAAAC	ATAGACAATATCATCTTCGTACCTTGGATT	1213031
1213032	ATTATATCAAATGGGGATTTGAGAGTAGATTAAAAC	ATTATAAAATTGAAGATGTAGAGCAAATAA	1213097
1213098	ATTATATCAAATGGGGATTTGAGAGTAGATTAAAAC	AGAAACTAATCCTGAAAAATCAATCCATTT	1213163
1213164	ATTATATCAAATGGGGATTTGAGAGTAGATTAAAAC	CTGTTTGTAGTTCTATTGTATCATCAATCT	1213229
1213230	ATTATATCAAATGGGGATTTGAGAGTAGATTAAAAC	AGAGTTTTATCTTGATAATTCACTTATAGT	1213295
1213296	ATTATATCAAATGGGGATTTGAGAGTAGATTAAAAC	TGGTTGCCATCTAACTATGGATATGCTGAA	1213361
1213362	ATTATATCAAATGGGGATTTGAGAGTAGATTAAAAC	TTTATTCTTTAGCTCATATATTTCAAGTCA	1213427
1213428	ATTATATCAAATGGGGATTTGAGAGTAGATTAAAAC	GTACGAGTGCAGTTATAACAGCTTATATAC	1213493
1213494	ATTATATCAAATGGGGATTTGAGAGTAGATTAAAAC	ACTAAATGCAATGTATACAAGTGTAAAAAT	1213559
1213560	ATTATATCAAATGGGGATTTGAGAGTAGATTAAAAC	TAGGATATGAGTCAAATACTAGAATTATCA	1213625
1213626	ATTATATCAAATGGGGATTTGAGAGTAGATTAAAAC	GCTTCAATTTATTCAAATATTAAAAATTT	1213690
1213691	ATTATATCAAATGGGGATTTGAGAGTAGATTAAAAC	TAAGATGGATAAATTAACGGCAAAATCAAT	1213756
1213757	ATTATATCAAATGGGGATTTGAGAGTAGATTGTAAA		1213792
CRISP SEQUENCE 2
1242675	ATTCAATAACAATGACCCGATTTAAGGGGATTAAGAC	TTTAAATAAACAGATTTTAACATTAACAGGGATATAGGAA	1242751
1242752	ATTCAATAACAATGACCCGATTTAAGGGGATTAAGAC	ATCTATGCTATTATAACTAGCAAAGTTGCTTCTATCA	1242825
1242826	ATTCAATAACAATGACCCGATTTAAGGGGATTAAGAC	AATATTCTGTTCCCAAAAAAGCCCCAACTATTACAGGTA	1242901
1242902	ATTCAATAACAATGACCCGATTTAAGGGGATTAAGAC	GTTGGATTTTATTTAAAATATTAGGGTTGCACAAAGTACAA	1242979
1242980	ATTCAATAACAATGACCCGATTTAAGGGGATTAAGAC		1243017
CRISP SEQUENCE 3
1243120	ATTCAATAACAATGACCCGATTTAAGGGGATTAAGAC	CTACATATAGGCTAAAAAACTTTTCGTTTGTATGTC	1243192
1243193	ATTCAATAACAATGACCCGATTTAAGGGGATTAAGAC	TTTTTCCATGAATAAAATGGAAAACCATAACTGCTTTC	1243267
1243268	ATTCAATAACAATGACCCGATTTAAGGGGATTAAGAC	TCTCTTTTTAGAGACCCTAAATTTTCTAAACCA	1243337
1243338	ATTCAATAACAATGACCCGATTTAAGGGGATTAAGAC	TTTGAACACAGCCTGCAAACCGTTTGCTAGGTTTGCTCC	1243413
1243414	ATTCAATAACAATGACCCGATTTAAGGGGATTAAGAC	AAAAGGAACAACCACAGAACAGTGGTTTCCTTTTAA	1243486
1243487	ATTCAATAACAATGACCCGATTTAAGGGGATTAAGAC	ATGTCCCTTCGCTCTCAGGAGCTAATTTCCAATCAA	1243559
1243560	ATTCAATAACAATGACCCGATTTAAGGGGATTAAGAC	ATTTCCCTCCACAATCTCAGAAGATATAGGGAAGCCAGAAA	1243637
1243638	ATTCAATAACAATGACCCGATTTAAGGGGATTAAGAC	ACATCTGTTCCATAAAAGAAGTTTGCTTCTTTTACG	1243710
1243711	ATTCAATAACAATGACCCGATTTAAGGGGATTAAGAC	AAGATATAAATCCTCTTTTATTTCTTTTAGTTCT	1243781
1243782	ATTCAATAACAATGACCCGATTTAAGGGGATTAAGAC	TTCATCCAGCAGTTTTAAAAGAAGATATAAATCTT	1243853
1243854	ATTCAATAACAATGACCCGATTTAAGGGGATTAAGAC	AAGAGAATAAATCCTCATCTTTAACACTTTTTGA	1243924
1243925	ATTCAATAACAATGACCCGATTTAAGGGGATTAAGAC	AACTATGAAAAAGATAATGCGTAAGCTATTTGCTT	1243996
1243997	ATTCAATAACAATGACCCGATTTAAGGGGATTAAGAC	TACTTTTATAGAATTTATCCTATGTTTTTGTGG	1244066
1244067	ATTCAATAACAATGACCCGATTTAAGGGGATTAAGAC	GAAGAATCCTTTTTGATATGCAAGTTGTTGCATAC	1244138
1244139	ATTCAATAACAATGACCCGATTTAAGGGGATTAAGAC	TTTGTATCAGGGGCAATGCAATCTGTTCTTCCCAATTCT	1244214
1244215	ATTCAATAACAATGACCCGATTTAAGGGGATTAAGAC	ATGCTTAAATTAATTTTAGCTATTTGCTCTAATAC	1244286
1244287	ATTCAATAACAATGACCCGATTTAAGGGGATTAAGAC	GTTCTGAACTTTGCCTCAAAAGTTTTTCTATCAAACTT	1244361
1244362	ATTCAATAACAATGACCCGATTTAAGGGGATTAAGAC	TTTGCTCGTAAGCATCCTCGTTAATTATATTTGAGAAAAA	1244438
1244439	ATTCAATAACAATGACCCGATTTAAGGGGATTAAGAC	TCAAATTTTTCTTCAAGCCTTATTGTCTCTTCTCTAG	1244512
1244513	ATTCAATAACAATGACCCGATTTAAGGGGATTAAGAC	AATGTATCAAAAAAATTTTTTGATGTCGAAGATGCGTTAATA	1244592
1244593	ATTCAATAACAATGACCCGATTTAAGGGGATTAAGAC	TTCGTAGATTTCTACGACATACTGAGTATCATTTAGAAG	1244668
1244669	ATTCAATAACAATGACCCGATTTAAGGGGATTAAGAC	GATAATAACCAAATTATATCTAACATTTCACAAACTG	1244742
1244743	ATTCAATAACAATGACCCGATTTAAGGGGATTAAGAC	TTTAACTTTGGCTTGAAGCCAAATATCTCTTCCAACCAC	1244818
1244819	ATTCAATAACAATGACCCGATTTAAGGGGATTAAGAC	TTGAAGCCAAATGTCGTTACCAACTATCATAAAGTT	1244891
1244892	ATTCAATAACAATGACCCGATTTAAGGGGATTAAGAC	CATCCTCGTTGTTAGCATATGAGCCAAAGTTTATAT	1244964
1244965	ATTCAATAACAATGACCCGATTTAAGGGGATTAAGAC	CTATTTCAAAAAGCTTATTATAGATTGTGTCTATAA	1245037
1245038	ATTCAATAACAATGACCCGATTTAAGGGGATTAAGAC	GCTTTTCGCGAAATAATCTGCAACCTTTAAGACT	1245108
1245109	ATTCAATAACAATGACCCGATTATTTTTGCCTTTGGC		1245145
