# Supplementary material for: Characterization of the emerging zoonotic pathogen Arcobacter thereius by whole genome sequencing and comparative genomics
Source: PLoS One. 2017 Jul 3;12(7):e0180493. doi: 10.1371/journal.pone.0180493 (PMC5495459; doi:10.1371/journal.pone.0180493)
Supplement: S2 Table — (XLSX) [file pone.0180493.s005.xlsx]

## Sheet: Sheet1
S2 Table: Position of the genes involve in the antibiotic resistance in the different A. thereius starins
	cmeA	cmeB	cmeC	lrgA	lrgB	MOMP	cat
A. thereius LMG24486T	AA347_00510	AA347_00511	AA347_00512	AA347_00278	AA347_00279	-	AA347_01819
A. thereius 213	AAW29_00508*	AAW29_00507	AAW29_00506	AAW29_00262	AAW29_00263	AAW29_00823	-
A. thereius 216	AAW30_00682*	AAW30_00681	AAW30_00680	AAW30_00435	AAW30_00436	AAW30_01747	-
A. thereius 452	AAX26_00026	AAX26_00027	AAX26_00028	AAX26_00257	AAX26_00256	-	-
A. thereius 440	AAX25_00561	AAX25_00562	AAX25_00563	AAX25_00792	AAX25_00791	AAX25_01918	AAX25_01826
A. thereius LMG24487	AAX27_00303*	AAX27_00302	AAX27_00301	AAX27_00057	AAX27_00058	-	-
A. thereius 11743-4	AAX28_01529*	AAX28_01528	AAX28_01527	AAX28_01291	AAX28_01292	AAX28_01964	-
A. thereius DU19	AAX30_00502*	AAX30_00501	AAX30_00500	AAX30_00263	AAX30_00264	-	-
A. thereius DU22	AAX29_00522	AAX29_00521	AAX29_00520	AAX29_00284	AAX29_00285	AAX29_01510	AAX29_01964
*Different orthologue compared to A. thereius LMG 24486T
