# Supplementary material for: Characterization of the emerging zoonotic pathogen Arcobacter thereius by whole genome sequencing and comparative genomics
Source: PLoS One. 2017 Jul 3;12(7):e0180493. doi: 10.1371/journal.pone.0180493 (PMC5495459; doi:10.1371/journal.pone.0180493)
Supplement: S3 Table — (XLSX) [file pone.0180493.s006.xlsx]

## Sheet: Sheet1
S3 Table: Position of the virulence genes in the different A. thereius strains
	ciaB	irgA	cj1349	mviN	pldA	tlyA	hecA	hecB	cadF
A. thereius LMG24486T	AA347_00973	AA347_01908-AA347_01909	AA347_00304	AA347_01129	AA347_01541	AA347_01277	-	-	-
A. thereius 213	AAW29_00711	AAW29_01384, AAW29_01385	AAW29_00288	AAW29_01663	AAW29_01257	AAW29_01765	-	-	-
A. thereius 216	AAW30_00899	AAW30_01393, AAW30_01394	AAW30_00459	AAW30_01667	AAW30_00170	AAW30_01573	-	-	-
A. thereius 452	AAX26_00958	AAX26_01530, AAX26_01531	AAX26_00234	AAX26_01709	AAX26_01216	AAX26_01926	-	-	-
A. thereius 440	AAX25_00447	AAX25_01836, AAX25_1837	AAX25_00769	AAX25_01633	AAX25_01259	AAX25_01530	-	-	-
A. thereius LMG24487	AAX27_00671	AAX27_1372, AAX27_01373	AAX27_00081	AAX27_01043	AAX27_00472	AAX27_01454	-	-	-
A. thereius 11743-4	AAX28_01925	AAX28_00870, AAX28_00871	AAX28_01315	AAX28_01824	AAX28_00628	AAX28_01606	-	-	-
A. thereius DU19	AAX30_01682	AAX30_01068, AAX30_01069	AAX30_00287	AAX30_01542	AAX30_01301	AAX30_01920	-	-	-
A. thereius DU22	AAX29_00620	AAX29_01974, AAX29_01975	AAX29_00310	AAX29_01793	AAX29_01201	AAX29_01625	AAX29_00055	AAX29_00056	-
