# Supplementary material for: Characterization of the emerging zoonotic pathogen Arcobacter thereius by whole genome sequencing and comparative genomics
Source: PLoS One. 2017 Jul 3;12(7):e0180493. doi: 10.1371/journal.pone.0180493 (PMC5495459; doi:10.1371/journal.pone.0180493)
Supplement: S4 Table — (XLSX) [file pone.0180493.s007.xlsx]

## Sheet: Sheet1
S4 Table: General features of the nine A. thereius strains sequenced in this study.
	A. thereius LMG 24486T	A. thereius LMG 24487	A. thereius 11743-4	A. thereius DU19	A. thereius DU22	A. thereius 213	A. thereius 216	A. thereius 440	A. thereius 452
Genome size (bp)	1,909,684	2,142,650	1,967,717	1,883,443	2,012,225	1,781,662	1,778,866	1,929,158	1,974,041
GC content (%)	26.93	26.98	27.1	26.99	26.78	27.1	27.09	26.95	26.72
Number of CDS	1925	2118	2014	1921	2033	1834	1838	1948	2018
Coding density (%)	93.00	91.7	93.1	93.5	94.0	94.2	93.9	93.9	94.0
Average gene length (bp)	922	901	911	921	931	915	909	933	920
Number of rRNA operons	3 x 16S-23S-5S	11 x 16S-23S-5S	11 x 16S-23S-5S	11 x 16S-23S-5S	11 x 16S-23S-5S	11 x 16S-23S-5S	11 x 16S-23S-5S	11 x 16S-23S-5S	11 x 16S-23S-5S
Number of tRNAs	46	42	42	42	43	43	42	42	43
Number of tmRNAs	1	1	1	1	1	1	1	1	1
Number of transposases	4	7	4	3	2	0	5	4	2
Number of plasmids2	0	0	0	0	0	0	0	0	0
Prophage sequences3	0	1 (incomplete)	1 (incomplete)	2 (incomplete)	1 (incomplete)	1 (incomplete)	1 (incomplete)	1 (incomplete)	0
