# Supplementary material for: Characterization of the emerging zoonotic pathogen Arcobacter thereius by whole genome sequencing and comparative genomics
Source: PLoS One. 2017 Jul 3;12(7):e0180493. doi: 10.1371/journal.pone.0180493 (PMC5495459; doi:10.1371/journal.pone.0180493)
Supplement: S5 Table — (XLSX) [file pone.0180493.s008.xlsx]

## Sheet: Sheet1
S6 Table: This list represents the accessory genes of A. thereius LMG24486T organise within 18 clusters.
AA347_00016	hypothetical protein
AA347_00017	hypothetical protein
AA347_00018	hypothetical protein
AA347_00019	hypothetical protein
AA347_00020	Fibrobacter succinogenes major domain
AA347_00045	Flagellin N-methylase
AA347_00057	Methyl-accepting chemotaxis protein IV
AA347_00058	Aerotaxis receptor
AA347_00093	tRNA-specific 2-thiouridylase MnmA
AA347_00149	hypothetical protein
AA347_00150	Colicin I receptor precursor
AA347_00151	hypothetical protein
AA347_00152	NnrS protein
AA347_00153	Aliphatic sulfonates import ATP-binding protein SsuB
AA347_00154	Bicarbonate transport system permease protein CmpB
AA347_00161	Transposon Tn10 TetD protein
AA347_00162	Ferrichrome-iron receptor precursor
AA347_00163	hypothetical protein
AA347_00164	hypothetical protein
AA347_00165	hypothetical protein
AA347_00166	Sulfite reductase [ferredoxin]
AA347_00219	hypothetical protein
AA347_00287	Firmicute plasmid replication protein (RepL)
AA347_00288	hypothetical protein
AA347_00289	Phage integrase family protein
AA347_00301	hypothetical protein
AA347_00312	hypothetical protein
AA347_00337	hypothetical protein
AA347_00338	hypothetical protein
AA347_00339	hypothetical protein
AA347_00340	hypothetical protein
AA347_00400	hypothetical protein
AA347_00408	Peroxyureidoacrylate/ureidoacrylate amidohydrolase RutB
AA347_00409	HTH-type transcriptional regulator GlnR
AA347_00412	Cation efflux system protein CusA
AA347_00413	Cation efflux system protein CusB precursor
AA347_00414	Outer membrane efflux protein
AA347_00415	hypothetical protein
AA347_00422	hypothetical protein
AA347_00425	hypothetical protein
AA347_00459	Colicin I receptor precursor
AA347_00460	Limonene 1%2C2-monooxygenase
AA347_00461	High-affinity heme uptake system protein IsdE precursor
AA347_00462	putative ABC transporter permease protein
AA347_00463	putative ABC transporter ATP-binding protein
AA347_00464	Colicin I receptor precursor
AA347_00465	hypothetical protein
AA347_00466	hypothetical protein
AA347_00467	hypothetical protein
AA347_00469	Oxidoreductase molybdopterin binding domain protein
AA347_00477	hypothetical protein
AA347_00478	hypothetical protein
AA347_00479	hypothetical protein
AA347_00483	Signal transduction histidine-protein kinase BaeS
AA347_00484	Transcriptional regulatory protein SrrA
AA347_00485	Cytochrome c-555
AA347_00491	Bacteriohemerythrin
AA347_00554	putative type I restriction enzymeP M protein
AA347_00555	Fic/DOC family protein
AA347_00556	EcoKI restriction-modification system protein HsdS
AA347_00557	hypothetical protein
AA347_00558	hypothetical protein
AA347_00559	hypothetical protein
AA347_00560	hypothetical protein
AA347_00561	Type-1 restriction enzyme R protein
AA347_00579	hypothetical protein
AA347_00580	UDP-N-acetylglucosamine 4%2C6-dehydratase (inverting)
AA347_00581	UDP-4-amino-4%2C6-dideoxy-N-acetyl-beta-L-altrosamine transaminase
AA347_00582	CMP-N%2CN'-diacetyllegionaminic acid synthase
AA347_00583	UDP-2%2C4-diacetamido-2%2C4%2C6-trideoxy-beta-L-altropyranose hydrolase
AA347_00584	UDP-4-amino-4%2C6-dideoxy-N-acetyl-beta-L-altrosamine N-acetyltransferase
AA347_00585	Pseudaminic acid synthase
AA347_00586	Methionyl-tRNA formyltransferase
AA347_00587	Mycothiol S-conjugate amidase
AA347_00588	UDP-4-amino-4%2C6-dideoxy-N-acetyl-beta-L-altrosamine N-acetyltransferase
AA347_00601	Quinone-reactive Ni/Fe-hydrogenase small chain precursor
AA347_00602	Quinone-reactive Ni/Fe-hydrogenase large chain
AA347_00603	Quinone-reactive Ni/Fe-hydrogenase B-type cytochrome subunit
AA347_00604	Hydrogenase 2 maturation protease
AA347_00605	hypothetical protein
AA347_00606	Carbamoyltransferase HypF
AA347_00607	hypothetical protein
AA347_00608	Hydrogenase/urease nickel incorporation protein HypB
AA347_00609	Hydrogenase isoenzymes formation protein HypC
AA347_00610	Hydrogenase expression/formation protein HypD
AA347_00611	5-methylcytosine-specific restriction enzyme subunit McrC
AA347_00612	5-methylcytosine-specific restriction enzyme B
AA347_00614	Hydrogenase isoenzymes formation protein HypE
AA347_00615	Hydrogenase/urease nickel incorporation protein HypA
AA347_00616	Nickel uptake substrate-specific transmembrane region
AA347_00617	Fused nickel transport protein NikMN
AA347_00618	hypothetical protein
AA347_00619	Cobalt transport protein
AA347_00620	Energy-coupling factor transporter ATP-binding protein EcfA1
AA347_00666	Integrase
AA347_00667	hypothetical protein
AA347_00668	site-specific tyrosine recombinase XerD
AA347_00682	HPP family protein
AA347_00683	putative HTH-type transcriptional regulator YxaF
AA347_00716	hypothetical protein
AA347_00717	hypothetical protein
AA347_00760	5-methylcytosine-specific restriction enzyme subunit McrC
AA347_00761	5-methylcytosine-specific restriction enzyme B
AA347_00769	HPP family protein
AA347_00775	muropeptide transporter
AA347_00776	bifunctional 3-demethylubiquinone-9 3-methyltransferase/ 2-octaprenyl-6-hydroxy phenol methylase
AA347_00777	Pesticin receptor precursor
AA347_00778	Regulatory protein PchR
AA347_00801	Acetaldehyde dehydrogenase 2
AA347_00803	Ion transport protein
AA347_00815	Colicin I receptor precursor
AA347_00820	hypothetical protein
AA347_00857	KilA-N domain protein
AA347_00858	hypothetical protein
AA347_00861	EcoKI restriction-modification system protein HsdS
AA347_00882	hypothetical protein
AA347_00917	hypothetical protein
AA347_00918	Putative beta-lactamase HcpC precursor
AA347_00954	Helix-turn-helix domain protein
AA347_00955	hypothetical protein
AA347_00956	Methyl-accepting chemotaxis protein IV
AA347_00961	hypothetical protein
AA347_00965	putative ECF RNA polymerase sigma factor SigI
AA347_00966	fec operon regulator FecR
AA347_00967	Ferrichrome receptor FcuA precursor
AA347_00993	Prophage CP4-57 integrase
AA347_00994	hypothetical protein
AA347_00995	hypothetical protein
AA347_00996	hypothetical protein
AA347_00997	hypothetical protein
AA347_00998	Initiator Replication protein
AA347_00999	hypothetical protein
AA347_01000	hypothetical protein
AA347_01001	Beta-lactamase HcpA precursor
AA347_01003	hypothetical protein
AA347_01004	hypothetical protein
AA347_01005	hypothetical protein
AA347_01006	Ferric-pseudobactin 358 receptor precursor
AA347_01007	Sensor protein ZraS
AA347_01019	Inner membrane protein YejM
AA347_01020	O-Antigen ligase
AA347_01021	Chondroitin synthase
AA347_01022	hypothetical protein
AA347_01023	Poly-beta-1,6-N-acetyl-D-glucosamine N-deacetylase precursor
AA347_01024	SPBc2 prophage-derived glycosyltransferase SunS
AA347_01025	Phosphoethanolamine transferase EptA
AA347_01049	Helix-hairpin-helix motif protein
AA347_01068	hypothetical protein
AA347_01074	Adenosine monophosphate-protein transferase and cysteine protease IbpA precursor
AA347_01075	Transposase DDE domain protein
AA347_01076	hypothetical protein
AA347_01077	hypothetical protein
AA347_01078	hypothetical protein
AA347_01079	hypothetical protein
AA347_01080	hypothetical protein
AA347_01081	Rad52/22 family double-strand break repair protein
AA347_01082	hypothetical protein
AA347_01084	Methyl-accepting chemotaxis protein II
AA347_01085	hypothetical protein
AA347_01086	hypothetical protein
AA347_01087	hypothetical protein
AA347_01088	hypothetical protein
AA347_01089	KAP family P-loop domain protein
AA347_01090	putative methyltransferase
AA347_01091	hypothetical protein
AA347_01092	Type III restriction enzyme, res subunit
AA347_01093	Mrr restriction system protein
AA347_01094	Helix-turn-helix domain protein
AA347_01095	hypothetical protein
AA347_01096	hypothetical protein
AA347_01097	hypothetical protein
AA347_01098	Fic/DOC family protein
AA347_01099	Tyrosine recombinase XerD
AA347_01119	Methylated-DNA--protein-cysteine methyltransferase, inducible
AA347_01146	Prophage CP4-57 integrase
AA347_01147	hypothetical protein
AA347_01148	hypothetical protein
AA347_01149	hypothetical protein
AA347_01150	hypothetical protein
AA347_01151	hypothetical protein
AA347_01152	hypothetical protein
AA347_01153	hypothetical protein
AA347_01154	hypothetical protein
AA347_01155	hypothetical protein
AA347_01156	hypothetical protein
AA347_01158	Exoenzyme S synthesis regulatory protein ExsA
AA347_01159	Malonyl-[acyl-carrier protein] O-methyltransferase
AA347_01187	DNA polymerase IV
AA347_01188	hypothetical protein
AA347_01189	hypothetical protein
AA347_01190	hypothetical protein
AA347_01191	hypothetical protein
AA347_01193	hypothetical protein
AA347_01194	hypothetical protein
AA347_01195	hypothetical protein
AA347_01196	hypothetical protein
AA347_01197	hypothetical protein
AA347_01198	SprT-like family protein
AA347_01205	hypothetical protein
AA347_01206	Tyrosine recombinase XerD
AA347_01207	Antitoxin DinJ
AA347_01208	mRNA interferase YafQ
AA347_01209	hypothetical protein
AA347_01210	hypothetical protein
AA347_01211	hypothetical protein
AA347_01212	hypothetical protein
AA347_01213	hypothetical protein
AA347_01214	hypothetical protein
AA347_01215	hypothetical protein
AA347_01216	Transposase
AA347_01217	IS2 transposase TnpB
AA347_01218	hypothetical protein
AA347_01219	hypothetical protein
AA347_01220	hypothetical protein
AA347_01221	hypothetical protein
AA347_01222	hypothetical protein
AA347_01223	hypothetical protein
AA347_01224	hypothetical protein
AA347_01225	hypothetical protein
AA347_01226	hypothetical protein
AA347_01227	hypothetical protein
AA347_01228	Fic/DOC family protein
AA347_01229	hypothetical protein
AA347_01230	hypothetical protein
AA347_01231	DNA polymerase IV
AA347_01232	putative HTH-type transcriptional regulator
AA347_01233	DNA-binding protein HU
AA347_01234	Zeta toxin
AA347_01235	hypothetical protein
AA347_01236	hypothetical protein
AA347_01237	Extracellular deoxyribonuclease precursor
AA347_01238	WD domain, G-beta repeat
AA347_01239	hypothetical protein
AA347_01240	hypothetical protein
AA347_01241	hypothetical protein
AA347_01242	hypothetical protein
AA347_01243	hypothetical protein
AA347_01244	hypothetical protein
AA347_01245	hypothetical protein
AA347_01246	hypothetical protein
AA347_01247	hypothetical protein
AA347_01248	hypothetical protein
AA347_01249	hypothetical protein
AA347_01250	hypothetical protein
AA347_01251	hypothetical protein
AA347_01252	Type I restriction enzyme EcoKI M protein
AA347_01253	Type-1 restriction enzyme EcoKI specificity protein
AA347_01254	Abi-like protein
AA347_01255	Type-1 restriction enzyme R protein
AA347_01256	Sporulation initiation inhibitor protein Soj
AA347_01257	hypothetical protein
AA347_01258	hypothetical protein
AA347_01259	hypothetical protein
AA347_01260	hypothetical protein
AA347_01261	Helix-turn-helix domain protein
AA347_01262	Initiator Replication protein
AA347_01268	CRISPR-associated endonuclease Cas9/Csn1
AA347_01269	CRISPR-associated endonuclease Cas1
AA347_01270	CRISPR-associated endoribonuclease Cas2
AA347_01289	hypothetical protein
AA347_01290	hypothetical protein
AA347_01291	hypothetical protein
AA347_01292	hypothetical protein
AA347_01293	RAMP superfamily protein
AA347_01294	hypothetical protein
AA347_01295	RAMP superfamily protein
AA347_01296	hypothetical protein
AA347_01297	RAMP superfamily protein
AA347_01298	CRISPR-associated (Cas) DxTHG family protein
AA347_01299	hypothetical protein
AA347_01300	Group II intron-encoded protein LtrA
AA347_01301	CRISPR-associated endonuclease Cas2
AA347_01302	hypothetical protein
AA347_01303	hypothetical protein
AA347_01304	hypothetical protein
AA347_01305	hypothetical protein
AA347_01306	hypothetical protein
AA347_01308	hypothetical protein
AA347_01309	Nickel uptake substrate-specific transmembrane region
AA347_01369	hypothetical protein
AA347_01407	dTDP-4-dehydrorhamnose 3,5-epimerase
AA347_01408	dTDP-4-dehydrorhamnose reductase
AA347_01409	KilA-N domain protein
AA347_01411	hypothetical protein
AA347_01412	cytoplasmic glycerophosphodiester phosphodiesterase
AA347_01413	2-C-methyl-D-erythritol 4-phosphate cytidylyltransferase 2
AA347_01414	Putative O-antigen transporter
AA347_01415	hypothetical protein
AA347_01416	LicD family protein
AA347_01417	6'''-hydroxyparomomycin C oxidase
AA347_01418	GDP-6-deoxy-D-talose 4-dehydrogenase
AA347_01419	DL-methionine transporter ATP-binding subunit
AA347_01420	UDP-Gal:alpha-D-GlcNAc-diphosphoundecaprenol beta-1,3-galactosyltransferase
AA347_01421	UDP-N-acetylgalactosamine-undecaprenyl-phosphate N-acetylgalactosaminephosphotransferase
AA347_01422	hypothetical protein
AA347_01423	mRNA interferase MazF
AA347_01424	Divergent AAA domain protein
AA347_01425	UDP-glucose 4-epimerase
AA347_01426	Tyrosine-protein kinase etk
AA347_01451	DnaJ-like protein DjlA
AA347_01463	hypothetical protein
AA347_01478	Vitamin B12 transporter BtuB precursor
AA347_01495	hypothetical protein
AA347_01553	ribosomal-protein-S5-alanine N-acetyltransferase
AA347_01563	Plasmid stabilisation system protein
AA347_01564	hypothetical protein
AA347_01565	hypothetical protein
AA347_01566	Sensor protein FixL
AA347_01578	Glutathione-binding protein GsiB precursor
AA347_01579	Response regulator MprA
AA347_01580	hypothetical protein
AA347_01581	Dimethyl sulfoxide/trimethylamine N-oxide reductase precursor
AA347_01582	hypothetical protein
AA347_01583	Putative prophage phiRv2 integrase
AA347_01591	hypothetical protein
AA347_01592	hypothetical protein
AA347_01593	Helix-turn-helix domain protein
AA347_01594	Helix-turn-helix domain protein
AA347_01595	AIPR protein
AA347_01596	hypothetical protein
AA347_01597	Z1 domain protein
AA347_01598	hypothetical protein
AA347_01599	Modification methylase HhaI
AA347_01600	hypothetical protein
AA347_01601	hypothetical protein
AA347_01602	hypothetical protein
AA347_01603	hypothetical protein
AA347_01604	hypothetical protein
AA347_01605	hypothetical protein
AA347_01606	Helix-turn-helix domain protein
AA347_01607	hypothetical protein
AA347_01608	hypothetical protein
AA347_01609	hypothetical protein
AA347_01617	hypothetical protein
AA347_01632	Nickel uptake substrate-specific transmembrane region
AA347_01633	Ferrichrome-iron receptor precursor
AA347_01634	hypothetical protein
AA347_01635	Helix-turn-helix domain protein
AA347_01636	Copper chaperone CopZ
AA347_01637	MerT mercuric transport protein
AA347_01638	hypothetical protein
AA347_01652	Antitoxin RelJ
AA347_01653	Plasmid encoded toxin Txe
AA347_01654	hypothetical protein
AA347_01665	peptidoglycan-associated outer membrane lipoprotein
AA347_01666	Outer membrane protein P6 precursor
AA347_01667	Heme/hemopexin transporter protein HuxB precursor
AA347_01668	Heme/hemopexin-binding protein precursor
AA347_01669	hypothetical protein
AA347_01670	hypothetical protein
AA347_01671	Regulator of RpoS
AA347_01672	Nitrogen fixation regulatory protein
AA347_01685	Lactococcin-G-processing and transport ATP-binding protein LagD
AA347_01686	hypothetical protein
AA347_01687	hypothetical protein
AA347_01745	Helix-turn-helix domain protein
AA347_01747	Serine hydroxymethyltransferase
AA347_01750	Putative beta-lactamase HcpC precursor
AA347_01751	FMN-binding protein
AA347_01760	HTH-type transcriptional regulatory protein GabR
AA347_01761	hypothetical protein
AA347_01762	hypothetical protein
AA347_01763	hypothetical protein
AA347_01774	Methyl-accepting chemotaxis protein II
AA347_01788	Methyl-accepting chemotaxis protein IV
AA347_01819	Chloramphenicol acetyltransferase 3
AA347_01820	hypothetical protein
AA347_01821	Toxin CcdB
AA347_01822	Post-segregation antitoxin CcdA
AA347_01869	hypothetical protein
AA347_01870	orotate phosphoribosyltransferase
AA347_01871	Thymidylate kinase
AA347_01879	Penicillin acylase precursor
AA347_01907	tRNA (guanine-N(7)-)-methyltransferase
AA347_01908	Colicin I receptor precursor
AA347_01915	Serine hydroxymethyltransferase
AA347_01922	Response regulator PleD
AA347_01928	hypothetical protein
AA347_01931	hypothetical protein
AA347_01932	mRNA interferase YafQ
AA347_01933	hypothetical protein
AA347_01949	hypothetical protein
AA347_01965	hypothetical protein
AA347_01966	hypothetical protein
AA347_01967	hypothetical protein
AA347_01968	hypothetical protein
AA347_01969	hypothetical protein
AA347_01970	hypothetical protein
AA347_01971	hypothetical protein
AA347_01972	Deoxyguanosinetriphosphate triphosphohydrolase
AA347_01973	hypothetical protein
AA347_01974	hypothetical protein
AA347_01975	Tyrosine-protein kinase etk
AA347_01976	hypothetical protein
